# Supplementary material for: Imeglimin Exerts Anti‐Tumor Activity in Multiple Myeloma Through Affecting Energy Metabolism and Downregulating IL‐16 Expression
Source: Cancer Med. 2026 Mar 4;15(3):e71651. doi: 10.1002/cam4.71651 (PMC12960283; doi:10.1002/cam4.71651)
Supplement: Supplementary file 4 — Data S1: cam471651‐sup‐0004‐Supinfo.zip. [file CAM4-15-e71651-s001.zip]

Archive with 3 entries (3 files):
- cam471651-sup-0004-Supinfo.pdf
- cam471651-sup-0005-Supinfo1.pdf
- cam471651-sup-0006-Supinfo2.pdf
